# Supplementary material for: Triple Synchronous Primary Malignant Tumors of the Liver, Kidney, and Lung in a Male Patient: Case Report and Systematic Review
Source: Diagnostics (Basel). 2025 Dec 12;15(24):3172. doi: 10.3390/diagnostics15243172 (PMC12731358; doi:10.3390/diagnostics15243172)
Supplement: Supplementary file 1 [file diagnostics-15-03172-s001.zip]

Archive with 3 entries (3 files):
- Supplementary_Material_S2_PRISMA_Checklist.pdf
- Supplementary_Material_S3_CARE_Checklist.pdf
- Supplementary_Table_S1_Data_Extraction.pdf
